# Supplementary material for: IL-10 suppresses T cell expansion while promoting tissue-resident memory cell formation during SARS-CoV-2 infection in rhesus macaques
Source: PLoS Pathog. 2024 Jul 1;20(7):e1012339. doi: 10.1371/journal.ppat.1012339 (PMC11244803; doi:10.1371/journal.ppat.1012339)
Supplement: S1 Table — Gene Ontology (GO) terms that were statistically significant in association with genes defined in transcriptomic analysis of SARS-CoV-2 responsive gene cluster 1–5 and used in Fig 3C. Data was calculated with EnrichR, see Materials and Methods. (XLSX) [file ppat.1012339.s001.xlsx]

## Sheet: cluster 1
Term	Overlap	P-value	Adjusted P-value	Old P-value	Old Adjusted P-value	Odds Ratio	Combined Score	Genes
Negative Regulation Of Viral Process (GO:0048525)	11/61	1.35553e-17	3.1318e-15	0	0	95.1404	3695.23	IFIH1;ISG20;OAS1;IFI16;OAS2;STAT1;OAS3;MX1;EIF2AK2;IFIT1;OASL
Regulation Of Interferon-Beta Production (GO:0032648)	10/50	1.44528e-16	2.39628e-14	0	0	105.867	3861.29	IFIH1;OAS1;OAS2;OAS3;IRF7;TLR9;IRF5;TLR7;LILRB1;TLR3
Regulation Of Interferon-Alpha Production (GO:0032647)	7/26	6.57305e-13	4.19159e-11	0	0	146.808	4118.07	IFIH1;STAT1;IRF7;TLR9;IRF5;TLR7;TLR3
Positive Regulation Of Interferon-Beta Production (GO:0032728)	9/36	5.66899e-16	6.7137e-14	0	0	138.306	4855.4	IFIH1;OAS1;OAS2;OAS3;IRF7;TLR9;IRF5;TLR7;TLR3
Defense Response To Virus (GO:0051607)	22/189	2.14802e-30	8.90355e-28	0	0	74.4349	5084.87	STAT1;MX2;STAT2;MX1;EIF2AK2;LILRB1;IFIT1;IFIT3;PML;IFIT2;OASL;IFIH1;ISG20;OAS1;IFI16;OAS2;OAS3;CASP1;IRF7;TLR9;TLR7;TLR3
Positive Regulation Of Interferon-Alpha Production (GO:0032727)	7/21	1.17467e-13	9.73801e-12	0	0	199.29	5933.39	IFIH1;STAT1;IRF7;TLR9;IRF5;TLR7;TLR3
Defense Response To Symbiont (GO:0140546)	21/148	6.9863e-31	5.79165e-28	0	0	91.0184	6319.97	STAT1;MX2;STAT2;MX1;EIF2AK2;LILRB1;IFIT1;IFIT3;IFIT2;OASL;IFIH1;ISG20;OAS1;IFI16;OAS2;OAS3;CASP1;IRF7;TLR9;TLR7;TLR3
Regulation Of Nuclease Activity (GO:0032069)	4/6	8.85089e-10	4.07633e-08	0	0	752.491	15685.9	OAS1;OAS2;OAS3;OASL
Regulation Of Ribonuclease Activity (GO:0060700)	4/5	2.9565e-10	1.44173e-08	0	0	1505.06	33023.7	OAS1;OAS2;OAS3;OASL
Interleukin-27-Mediated Signaling Pathway (GO:0070106)	5/5	1.5703e-13	1.18343e-11	0	0	99715	2.93983e+06	OAS1;OAS2;STAT1;MX1;OASL

## Sheet: cluster 2
Term	Overlap	P-value	Adjusted P-value	Old P-value	Old Adjusted P-value	Odds Ratio	Combined Score	Genes
Cellular Response To Lipopolysaccharide (GO:0071222)	9/124	1.68131e-11	4.29967e-09	0	0	38.8096	962.821	IL10;CD274;CXCL10;CXCL9;MEF2C;CXCL11;PDCD1LG2;CCR5;NFKB1
Cellular Response To Molecule Of Bacterial Origin (GO:0071219)	9/117	9.91051e-12	4.29967e-09	0	0	41.3396	1047.44	IL10;CD274;CXCL10;CXCL9;MEF2C;CXCL11;PDCD1LG2;CCR5;NFKB1
Response To Lipopolysaccharide (GO:0032496)	10/159	4.7719e-12	4.29967e-09	0	0	34.0768	888.322	IL10;CD274;CXCL10;CXCL9;MEF2C;CXCL11;PDCD1LG2;CCR5;JAK2;NFKB1
Cellular Response To Lipid (GO:0071396)	10/228	1.69478e-10	3.22348e-08	0	0	23.2098	522.182	IL10;CD274;CXCL10;CXCL9;MEF2C;CXCL11;TREM2;PDCD1LG2;CCR5;NFKB1
Inflammatory Response (GO:0006954)	10/236	2.37502e-10	3.7644e-08	0	0	22.3792	495.941	CXCL10;CXCL9;CXCL11;CCL8;CCR7;CCR5;NFKB1;CMKLR1;RELB;NFKB2
Cytokine-Mediated Signaling Pathway (GO:0019221)	9/257	1.08954e-08	1.17353e-06	0	0	17.8757	327.75	CXCL10;CXCL9;CXCL11;IL18RAP;CCL8;TRAF4;TRAF1;JAK2;IL18R1
Regulation Of Type II Interferon Production (GO:0032649)	1987-06-01	6.84546e-08	6.51003e-06	0	0	34.2291	564.681	CD274;CCR7;PDCD1LG2;JAK2;IL18R1;HAVCR2
Positive Regulation Of Cytokine Production (GO:0001819)	10/320	4.51897e-09	6.13934e-07	0	0	16.2457	312.16	IL10;C3;CD274;IRF4;IRF1;KLRF2;CCR7;JAK2;IL18R1;HAVCR2
Negative Regulation Of Cytokine Production (GO:0001818)	8/178	1.1106e-08	1.17353e-06	0	0	22.7042	415.844	IL10;CD274;TREM2;CCR7;PDCD1LG2;GBP1;CMKLR1;HAVCR2
Response To Cytokine (GO:0034097)	9/125	1.80848e-11	4.29967e-09	0	0	38.4731	951.668	CD274;IFITM1;SELL;LAMP3;CCR7;JAK2;NFKB1;RELB;NFKB2

## Sheet: cluster 3
Term	Overlap	P-value	Adjusted P-value	Old P-value	Old Adjusted P-value	Odds Ratio	Combined Score	Genes
Positive Regulation Of T Cell Activation (GO:0050870)	8/107	1.60275e-08	1.87878e-06	0	0	21.0707	378.197	ZAP70;CD40LG;CD6;LCK;CCL5;CD28;GATA3;CD3E
Positive Regulation Of Lymphocyte Proliferation (GO:0050671)	8/74	8.28634e-10	1.74842e-07	0	0	31.6587	662.023	CD40LG;CD6;CCL5;GPR183;CD28;NFATC2;CD3E;TNFRSF4
Positive Regulation Of Cytokine Production (GO:0001819)	15/320	4.55139e-12	1.20043e-09	0	0	13.9779	365.041	PTPN22;IL16;GATA3;MALT1;BATF;CD2;CD40LG;IFNG;CD6;CD28;CCL1;SLAMF6;TIGIT;IL12RB2;SLAMF1
T Cell Receptor Signaling Pathway (GO:0050852)	14/95	2.65669e-18	9.34271e-16	0	0	48.9753	1982	CD3G;PTPN22;GATA3;CD3E;CD3D;MALT1;ZAP70;CD8B;CD8A;LCK;CD28;CTLA4;FYN;CD247
Antigen Receptor-Mediated Signaling Pathway (GO:0050851)	16/134	2.85201e-19	1.50444e-16	0	0	39.4776	1685.74	PRKCB;NFATC2;CD3G;PTPN22;GATA3;CD3E;CD3D;MALT1;ZAP70;CD8B;CD8A;LCK;CD28;CTLA4;FYN;CD247
Lymphocyte Migration (GO:0072676)	6/41	1.8299e-08	1.93054e-06	0	0	43.6945	778.48	ZAP70;CCL5;TBX21;S1PR1;CCL1;GATA3
T Cell Activation (GO:0042110)	17/111	2.35753e-22	2.48719e-19	0	0	53.5049	2664.51	CD3G;PTPN22;GATA3;CD3E;CD3D;DPP4;CD2;ZAP70;CASP8;CD8B;CD8A;LCK;CD7;CD28;SLAMF6;CD247;TNFRSF4
T-helper Cell Differentiation (GO:0042093)	5/18	9.50623e-09	1.25363e-06	0	0	96.8987	1789.85	GPR183;LEF1;STAT4;GATA3;BATF
Regulation Of T Cell Activation (GO:0050863)	1962-07-01	7.29149e-09	1.09893e-06	0	0	32.8281	615.086	CD2;LCK;CCL5;TBX21;PTPN22;TIGIT;JAK3

## Sheet: cluster 4
Term	Overlap	P-value	Adjusted P-value	Old P-value	Old Adjusted P-value	Odds Ratio	Combined Score	Genes
Inflammatory Response (GO:0006954)	5/236	4.02484e-07	2.23379e-05	0	0	47.5108	699.626	IL6;CCL20;IL1B;CCL3;FOS
Regulation Of Interleukin-1 Beta Production (GO:0032651)	4/84	2.80632e-07	1.73056e-05	0	0	99.53	1501.53	EGR1;IL6;CCL3;TNFAIP3
Cellular Response To Oxygen-Containing Compound (GO:1901701)	6/406	1.76466e-07	1.22423e-05	0	0	36.7238	571.059	EGR1;JUN;IL6;IL1B;TNFAIP3;FOS
Cellular Response To Reactive Oxygen Species (GO:0034614)	4/73	1.59002e-07	1.22423e-05	0	0	115.461	1807.46	JUN;IL6;TNFAIP3;FOS
Positive Regulation Of Nucleic Acid-Templated Transcription (GO:1903508)	7/557	3.62482e-08	3.35296e-06	0	0	35.3382	605.445	EGR1;JUN;IL6;NFIL3;IL1B;FOS;PLCB1
Cellular Response To Cytokine Stimulus (GO:0071345)	6/308	3.43896e-08	3.35296e-06	0	0	48.8841	840.098	NFKBIA;EGR1;IL6;CCL20;IL1B;CCL3
Regulation Of Inflammatory Response (GO:0050727)	6/240	7.77202e-09	1.07837e-06	0	0	63.3077	1182.13	NFKBIA;IL6;IL1B;NFKBIZ;CCL3;TNFAIP3
Positive Regulation Of Inflammatory Response (GO:0050729)	5/104	6.65417e-09	1.07837e-06	0	0	111.599	2101.19	NFKBIA;IL6;IL1B;NFKBIZ;CCL3
Cellular Response To Interleukin-1 (GO:0071347)	5/81	1.86998e-09	5.18919e-07	0	0	145.541	2924.99	EGR1;CCL20;IL1B;CCL3;PLCB1
Cytokine-Mediated Signaling Pathway (GO:0019221)	7/257	1.69433e-10	9.40352e-08	0	0	78.944	1776.13	NFKBIA;EGR1;IL6;CCL20;IL1B;CCL3;PLCB1

## Sheet: cluster 5
Term	Overlap	P-value	Adjusted P-value	Old P-value	Old Adjusted P-value	Odds Ratio	Combined Score	Genes
Positive Regulation Of NF-kappaB Transcription Factor Activity (GO:0051092)	4/152	1.01517e-06	0.000163104	0	0	76.6062	1057.2	APP;CARD9;IRAK3;PPIA
Positive Regulation Of DNA-binding Transcription Factor Activity (GO:0051091)	5/246	1.17565e-07	5.54432e-05	0	0	68.2849	1089.57	APP;CARD9;IRAK3;PPARG;PPIA
Positive Regulation Of Gene Expression (GO:0010628)	5/480	3.19723e-06	0.000308213	0	0	34.2351	433.184	APP;MYC;CARD9;PPARG;CD46
Negative Regulation Of Stress-Activated Protein Kinase Signaling Cascade (GO:0070303)	2/6	4.11996e-06	0.00033097	0	0	1110.28	13767.1	MYC;PPIA
Regulation Of Stress-Activated MAPK Cascade (GO:0032872)	1951-03-01	2.5404e-06	0.000306118	0	0	155.789	2007.06	MYC;CARD9;PPIA
Negative Regulation Of MAPK Cascade (GO:0043409)	4/105	2.30055e-07	5.54432e-05	0	0	112.521	1719.87	MYC;IRAK3;PPARG;PPIA
Regulation Of Complement Activation, Classical Pathway (GO:0030450)	2023-02-08	7.68602e-06	0.000463083	0	0	740.111	8715.63	CR1;CD46
Negative Regulation Of Complement Activation, Classical Pathway (GO:0045959)	2023-02-07	5.76623e-06	0.000397046	0	0	888.178	10714.5	CR1;CD46
Negative Regulation Of Humoral Immune Response Mediated By Circulating Immunoglobulin (GO:0002924)	2023-02-09	9.87909e-06	0.00052908	0	0	634.349	7310.93	CR1;CD46
Negative Regulation Of Complement Activation (GO:0045916)	2023-02-12	1.80955e-05	0.000872203	0	0	443.978	4848.17	CR1;CD46
